# Supplementary material for: Predicted models and CCP4
Source: Acta Crystallogr D Struct Biol. 2023 Aug 17;79(Pt 9):806–19. doi: 10.1107/S2059798323006289 (PMC10478639; doi:10.1107/S2059798323006289)
Supplement: Supplementary file 1 [file d-79-00806-sup1.xlsx]

## Sheet: SAD_70_mropenfold
Target	Resolution (Angstroms)	Spacegroup	No. of residues	Release date	Q-score	RMSD	seq-length	LLG	TFZ	Rfactor	Rfree	Local Map CC	All Map CC
7o44	2	P41212	207	2022-04-13	0.95	0.63	207	2065	45.3	0.19	0.23	0.9	0.93
7o51	2.2	P41212	207	2022-04-20	0.95	0.62	207	1785	40.1	0.19	0.24	0.88	0.91
7o53	2.2	P41212	207	2022-04-20	0.95	0.62	207	1772	41.2	0.19	0.24	0.88	0.92
7tog	1.35	P1211	386	2022-05-25	0.97	0.46	386	3886	49.7	0.25	0.27	0.86	0.9
7vnx	1.801	P61	223	2022-04-13	0.92	0.82	223	904	32.1	0.23	0.26	0.86	0.9
7wja	1.85	P6322	759	2022-03-02	0.92	0.84	759	3661	67.2	0.27	0.29	0.85	0.9
7twc	1.847	C121	418	2022-01-19	0.89	0.75	418	2644	31.7	0.25	0.27	0.85	0.89
7rzk	1.9	P212121	228	2022-02-16	0.98	0.34	228	2493	45	0.25	0.27	0.85	0.9
7tfq	1.745	P21212	292	2022-05-11	0.93	0.64	292	1785	39.4	0.24	0.29	0.85	0.89
7rc2	1.508	P3221	384	2022-05-04	0.9	0.84	384	2903	48.8	0.28	0.3	0.84	0.9
7s5l	1.578	C121	393	2022-05-04	0.9	0.86	393	1495	22.9	0.25	0.27	0.84	0.88
7eyk	1.383	P62	95	2022-03-30	0.96	0.59	95	899	31.2	0.26	0.29	0.84	0.89
7eyj	1.379	P62	95	2022-06-08	0.96	0.59	95	861	23.9	0.26	0.3	0.84	0.89
7toi	1.13	P1211	386	2022-03-09	0.97	0.47	386	4759	55.1	0.25	0.27	0.83	0.87
7toj	1.3	C121	387	2022-04-20	0.89	0.64	387	2950	45.6	0.27	0.29	0.83	0.87
7o5k	2.05	P41212	207	2022-03-02	0.95	0.62	207	1915	43.1	0.23	0.29	0.83	0.88
7etx	2.101	P43212	482	2022-04-13	0.83	0.77	482	1514	46.5	0.27	0.31	0.83	0.88
7vgm	2.273	P212121	592	2022-04-13	0.89	0.94	592	1203	37.7	0.25	0.29	0.83	0.88
7qdv	1.9	P43212	100	2022-05-11	0.94	0.5	100	678	28	0.27	0.3	0.83	0.87
7naz	1.6	H3	300	2022-05-18	0.86	1.08	300	527	22.3	0.26	0.28	0.83	0.89
7snb	1.105	P212121	228	2022-04-20	0.92	0.39	228	4596	60.8	0.26	0.28	0.82	0.86
7o5j	2.05	P41212	207	2022-03-02	0.95	0.61	207	2036	44.3	0.22	0.26	0.82	0.88
7edc	1.946	C121	249	2022-03-23	0.84	0.86	249	1188	29.2	0.27	0.3	0.82	0.87
7rm7	1.025	P212121	228	2022-06-01	0.92	0.39	228	4706	67.6	0.26	0.27	0.81	0.85
7bll	1.762	C121	639	2022-01-19	0.82	0.88	639	2134	41.3	0.29	0.33	0.81	0.86
7t26	1.142	P41212	144	2022-04-27	0.94	0.57	144	1886	41.5	0.29	0.31	0.81	0.86
7dtr	2.097	P6122	171	2022-03-02	0.85	0.81	171	926	35.2	0.29	0.31	0.81	0.88
7aoj	1.631	P61	179	2022-05-11	0.81	1.01	179	854	29.8	0.28	0.31	0.81	0.86
7es4	2.301	P65	375	2022-06-22	0.88	1	375	692	32	0.25	0.3	0.81	0.86
7x77	2.203	P21212	378	2022-03-02	0.85	0.92	378	566	25.2	0.27	0.31	0.81	0.87
7t27	1.2	P41212	144	2022-07-06	0.93	0.61	144	1608	33.1	0.3	0.31	0.8	0.86
7ejg	1.681	P61	237	2022-06-01	0.88	0.87	237	608	30.2	0.29	0.32	0.8	0.86
7fh9	1.9	P6322	142	2022-04-06	0.9	0.86	142	481	23.9	0.31	0.32	0.8	0.87
7vkc	1.457	P212121	317	2022-04-20	0.87	0.62	317	1867	45.1	0.3	0.33	0.79	0.85
7pge	1.972	C2221	215	2022-07-06	0.84	0.82	215	725	22.3	0.3	0.35	0.79	0.85
7fiu	1.84	P212121	293	2022-04-06	0.78	1.12	293	679	30	0.29	0.33	0.79	0.83
7pt5	2.3	P41212	145	2022-06-29	0.91	0.71	145	443	20.6	0.25	0.31	0.79	0.84
7nxg	1.95	I422	463	2022-03-30	0.64	1.29	463	299	22	0.32	0.35	0.79	0.84
7exx	2.5	C2221	444	2022-05-18	0.78	0.96	444	1236	39.2	0.28	0.34	0.78	0.83
7drh	2.1	I4	301	2022-02-23	0.81	1.01	301	1057	32.3	0.27	0.32	0.78	0.84
7sez	1.7	C2221	221	2022-06-01	0.84	0.92	221	886	28	0.32	0.35	0.78	0.84
7unn	1.446	P212121	260	2022-04-27	0.71	0.56	260	1413	41.1	0.34	0.35	0.77	0.88
7x0e	2.1	P6522	523	2022-04-20	0.71	1.06	523	368	21.8	0.33	0.37	0.77	0.82
7x4e	2.319	P6422	134	2022-07-06	0.73	0.94	134	147	15.5	0.29	0.32	0.77	0.82
7ron	1.68	C2221	686	2022-04-20	0.72	0.89	686	1543	40.5	0.34	0.37	0.76	0.84
7fh6	1.548	P212121	667	2022-06-01	0.72	0.95	667	1417	35.9	0.35	0.37	0.76	0.84
7djj	2.698	P43212	667	2022-06-08	0.51	0.57	667	737	31.2	0.25	0.31	0.76	0.81
7ptb	2.082	P61	352	2022-02-16	0.69	1.16	352	430	21	0.31	0.33	0.76	0.85
7waw	2.8	P1211	511	2022-03-30	0.78	1.43	511	422	15.3	0.28	0.33	0.76	0.82
7fit	2.747	P63	482	2022-04-06	0.73	1.12	482	139	15	0.24	0.31	0.75	0.83
7v9n	1.9	P43212	884	2022-05-25	0.71	1.82	884	300	20	0.36	0.4	0.74	0.79
7wax	2.35	P1211	511	2022-03-23	0.73	1.53	511	390	14.2	0.33	0.37	0.73	0.79
7msl	1.734	P4212	92	2022-06-01	0.33	0.41	92	358	21.8	0.35	0.38	0.73	0.78
7s3l	2.6	P43212	269	2022-06-01	0.8	1.14	269	330	21.2	0.28	0.33	0.73	0.8
7w82	3.1	H32	1024	2022-03-16	0.83	1.16	1024	1415	41.1	0.23	0.3	0.72	0.82
7t7y	1.81	P22121	154	2022-05-18	0.93	0.65	154	608	23.8	0.35	0.38	0.72	0.79
7v9h	2.692	P3121	107	2022-06-08	0.8	1.09	107	89	10.7	0.33	0.45	0.72	0.79
7raw	2.099	I213	251	2022-03-09	0.69	1.95	251	237	20.3	0.35	0.4	0.7	0.77
7dnt	2.499	P21212	250	2022-05-25	0.77	1.19	250	194	15.1	0.34	0.41	0.7	0.76
7mq3	1.4	I222	85	2022-03-09	0.75	1.55	85	146	10.6	0.43	0.49	0.66	0.71
7rr3	2.24	P212121	289	2022-01-19	0.38	0.61	289	103	13.3	0.39	0.44	0.63	0.73
7rw4	1.31	P212121	342	2022-03-16	0.69	1.68	342	120	12	0.43	0.45	0.6	0.67
7oa7	1.45	P3221	373	2022-03-09	0.56	0.77	373	471	23.8	0.45	0.47	0.59	0.82
7wrk	1.777	P43212	176	2022-05-04	0.54	1.18	176	72	11.5	0.46	0.49	0.59	0.7
7tb5	2.296	P6122	299	2022-06-01	0.33	1.65	299	50	10.4	0.46	0.53	0.54	0.61
7e8r	1.898	P3221	351	2022-03-02	0.26	0.92	351	43	9.6	0.45	0.48	0.54	0.61
7trw	2.28	P62	217	2022-02-09	0.69	1.85	217	52	8.8	0.41	0.47	0.51	0.55
7rb4	2.185	P212121	606	2022-03-02	0.07	0.81	606	26	5.3	0.56	0.56	0.01	0.03
7wwn	2.053	P43212	176	2022-04-06	0.31	0.69	176	25	6.2	0.53	0.56	0.01	0.03
7r22	2.732	P4132	151	2022-04-20	0.38	1.66	151	24	6.1	0.51	0.54	0.01	0.04
